# Supplementary material for: Effect of internal limiting membrane peeling on postoperative visual acuity in macula-off rhegmatogenous retinal detachment
Source: PLoS One. 2021 Aug 5;16(8):e0255827. doi: 10.1371/journal.pone.0255827 (PMC8341536; doi:10.1371/journal.pone.0255827)
Supplement: S1 File — (XLSX) [file pone.0255827.s001.xlsx]

## Sheet: Macula on
ILM peeling 0: without 1: with	Post VA logMAR	sex 0: female 1: male	age	pre VA logMAR	intraocular pressure	axial length	cataract surgery 0: without 1: with	Duration of RD	Use of silicone buckling 0: without 1: with	Surgical assistant substance	Tamponade substance
1	-0.176091	0	65	2	15	27.03	1	61	0	Air	BBG
0	-0.176091	0	48	0	16	27.57	1	6	0	Air
0	-0.176091	0	52	-0.176091	15	26.93	1	18	0	Air	TA
0	-0.176091	0	68	-0.0791812	16	22.65	1	18	0	Air	TA
0	-0.176091	0	57	0	18	25.77	1	4	0	Air	TA
0	-0.176091	0	55	-0.0791812	20	23.98	1	2	0	Air	TA
0	-0.176091	1	65	0	10	26.01	1	3	0	Air	TA
0	-0.176091	1	59	0	10	28.27	1	3	0	Air	TA
0	-0.176091	1	61	2.60206	12	24.6	1	7	0	Air	TA
0	-0.176091	1	45	1.52288	13	25.87	1	8	0	Air	TA
0	-0.176091	1	47	-0.0791812	14	26.17	1	1	0	Air	TA
0	-0.176091	1	45	-0.0791812	15	27.98	1	10	0	Air	TA
0	-0.176091	1	61	-0.0791812	17	26	1	4	0	Air	TA
0	-0.176091	1	28	-0.176091	12	25.25	0	121	0	Air	TA
0	-0.176091	1	59	-0.0791812	15	26	0	3	0	Air	TA
0	-0.176091	1	48	-0.0791812	16	27	0	33	0	Air	TA
0	-0.176091	1	45	-0.0791812	16	28.51	0	3	0	Air	TA
0	-0.176091	1	59	-0.0791812	18	26.23	0	5	0	Air	TA
1	-0.176091	1	63	0.522879	19	23.50	1	4	0	Air	TA,BBG
1	-0.176091	1	65	0.09691	8	24.11	1	3	0	Air	TA,BBG
0	-0.176091	1	53	-0.0791812	17	26.79	1	14	0	Air
1	-0.0791812	0	52	-0.176091	11	24.58	1	31	0	Air	BBG
1	-0.0791812	0	56	2	15	24.95	1	1	0	Air	BBG
0	-0.0791812	0	49	0	14	25	0	15	1	Air	PFCL
0	-0.0791812	1	48	-0.0791812	14	24	0	24	1	Air	PFCL
0	-0.0791812	0	60	-0.0791812	10	25.08	1	8	0	Air	TA
0	-0.0791812	0	70	-0.0791812	11	22.97	1	2	0	Air	TA
0	-0.0791812	0	60	2	11	23.92	1	16	0	Air	TA
0	-0.0791812	0	58	-0.0791812	11	24.37	1	12	0	Air	TA
0	-0.0791812	0	52	2.60206	13	23.71	1	2	0	Air	TA
0	-0.0791812	0	56	2.60206	14	23.15	1	9	0	Air	TA
0	-0.0791812	0	70	-0.176091	14	23.42	1	6	0	Air	TA
0	-0.0791812	0	67	0	14	24.60	1	1	0	Air	TA
0	-0.0791812	0	56	-0.0791812	14	25.97	1	0	0	Air	TA
0	-0.0791812	0	75	0.221849	16	26	1	18	0	Air	TA
0	-0.0791812	0	80	0.0457575	17	23	1	39	0	Air	TA
0	-0.0791812	0	69	0.221849	17	27	1	16	0	Air	TA
0	-0.0791812	0	64	-0.0791812	18	26.3	1	7	0	Air	TA
0	-0.0791812	0	50	0.09691	18	26.49	1	3	0	Air	TA
0	-0.0791812	0	60	-0.0791812	9	23.50	1	31	0	Air	TA
0	-0.0791812	0	58	0.09691	9	25.27	1	5	0	Air	TA
0	-0.0791812	1	66	0.39794	10	25	1	6	0	Air	TA
0	-0.0791812	1	61	-0.0791812	10	27.47	1	9	0	Air	TA
0	-0.0791812	1	68	0	11	24.43	1	9	0	Air	TA
1	-0.0791812	1	63	-0.0791812	11	24.0	1	6	0	Air	TA
1	-0.0791812	1	51	-0.0791812	11	24.29	1	16	0	Air	TA
0	-0.0791812	1	61	-0.0791812	12	24	1	115	0	Air	TA
0	-0.0791812	1	62	0.0457575	12	26.21	1	3	0	Air	TA
0	-0.0791812	1	69	-0.0791812	14	24	1	69	0	Air	TA
0	-0.0791812	1	63	-0.0791812	14	24.35	1	29	0	Air	TA
0	-0.0791812	1	56	0.154902	14	24.91	1	3	0	Air	TA
0	-0.0791812	1	67	-0.0791812	14	26	1	49	0	Air	TA
0	-0.0791812	1	64	-0.0791812	15	24	1	34	0	Air	TA
0	-0.0791812	1	63	-0.0791812	15	24.44	1	10	0	Air	TA
0	-0.0791812	1	67	-0.0791812	15	26.8	1	3	0	Air	TA
0	-0.0791812	1	54	-0.0791812	15	28.89	1	8	0	Air	TA
0	-0.0791812	1	60	0	16	26.3	1	5	0	Air	TA
0	-0.0791812	1	56	0.154902	16	27.73	1	10	0	Air	TA
0	-0.0791812	1	60	0.09691	17	25	1	11	0	Air	TA
0	-0.0791812	1	65	-0.0791812	19	26	1	19	0	Air	TA
0	-0.0791812	1	52	2.69897	6	23.47	1	8	0	Air	TA
0	-0.0791812	0	47	-0.0791812	13	25	0	12	0	Air	TA
0	-0.0791812	0	43	-0.0791812	14	26.6	0	10	0	Air	TA
0	-0.0791812	0	59	-0.0791812	18	25.01	0	11	0	Air	TA
0	-0.0791812	0	52	-0.0791812	18	25.8	0	13	0	Air	TA
0	-0.0791812	1	57	-0.0791812	10	23	0	51	0	Air	TA
0	-0.0791812	1	47	0	11	24.18	0	7	0	Air	TA
0	-0.0791812	1	69	0	12	24.57	0	8	0	Air	TA
0	-0.0791812	1	63	-0.0791812	12	27	0	12	0	Air	TA
0	-0.0791812	1	50	-0.0791812	13	26	0	7	0	Air	TA
0	-0.0791812	1	52	-0.176091	14	25	0	58	0	Air	TA
0	-0.0791812	1	53	-0.0791812	14	27.63	0	9	0	Air	TA
0	-0.0791812	1	54	-0.0791812	15	24.99	0	9	0	Air	TA
0	-0.0791812	1	42	0	17	25.7	0	8	0	Air	TA
1	-0.0791812	0	53	0	11	24.52	1	7	0	Air	TA,BBG
1	-0.0791812	0	60	-0.176091	12	22.68	1	35	0	Air	TA,BBG
1	-0.0791812	0	67	-0.0791812	14	24.05	1	4	0	Air	TA,BBG
0	-0.0791812	0	58	0.0457575	13	27	1	5	0	Air
0	-0.0791812	0	59	0.09691	15	24	1	4	0	Air
0	-0.0791812	0	63	-0.0791812	8	24	1	7	0	Air
0	-0.0791812	1	62	1.39794	16	24	1	2	0	Air
0	-0.0791812	1	52	-0.0791812	16	27	1	7	0	Air
0	-0.0791812	1	52	-0.0791812	17	27	1	6	0	Air
0	-0.0791812	1	56	-0.0791812	20	24	1	2	0	Air
0	-0.0791812	0	53	-0.0791812	13	26	0	35	0	Air
0	-0.0791812	0	49	-0.0791812	14	26	0	5	0	Air
0	-0.0791812	1	37	-0.0791812	13	27	0	10	0	Air
0	-0.0791812	1	46	-0.0791812	27	27	0	3	0	Air
0	-0.0791812	1	61	0	15	25	1	8	1	Air
0	-0.0791812	0	52	-0.0791812	16	27	0	25	1	Air
0	0	0	65	0	15	24.88	1	21	0	Air	TA
0	0	1	46	0	14	27.87	1	72	0	Air	TA
0	0	1	65	0.0457575	17	24.14	1	15	0	Air	TA
0	0	1	63	0.154902	17	24.49	1	1	0	Air	TA
0	0	1	53	-0.0791812	14	25	0	21	0	Air	TA
1	0	1	44	0.0457575	12	27.23	1	4	0	Air	TA,BBG
1	0	1	63	-0.0791812	16	25.7	1	23	0	Air	TA,BBG
0	0	1	49	-0.0791812	16	30	0	12	1	Air
0	0	1	73	0.221849	8	24	0	41	1	Air
0	0.0457575	1	60	2.69897	12	25.02	1	8	0	Air	TA
0	0.0457575	1	58	0	12.	25.09	1	14	0	Air	TA,BBG
1	0.0457575	1	72	0.30103	17	27.38	1	7	0	Air	TA,BBG
0	0.0457575	1	67	0.30103	12	26	1	3	0	Air
0	0.0457575	1	64	-0.0791812	17	25.00	1	10	0	Air
0	0.0457575	1	56	0.39794	11	26	0	4	1	Air
0	0.09691	0	51	-0.0791812	10	23.73	1	8	0	Air	TA
0	0.09691	0	52	-0.0791812	14	24	0	39	0	Air	TA
1	0.09691	0	68	2.69897	15	24.08	1	7	0	Air	TA,BBG
0	0.154902	1	59	1.04576	14	27	0	3	0	Air	TA
0	0.154902	1	46	0	11	29	0	3	1	Air	TA
0	0.154902	1	49	-0.176091	17	27	0	2	1	Air
0	0.221849	1	69	0.0457575	18	24.81	1	30	0	Air	TA
0	0.221849	1	54	-0.0791812	18	26.9	0	37	0	Air	TA
0	0.221849	0	66	-0.0791812	13	24	1	5	0	Air
0	0.221849	1	60	0	17	28	0	3	1	Air
0	0.30103	1	59	0.09691	15	27	0	7	1	Air	PFCL
0	0.30103	1	54	0	14	27	0	18	1	Air
0	0.522879	0	62	2.69897	17	24.14	1	13	0	Air	TA
0	0.69897	1	46	-0.0791812	16	28	0	4	0	Air	TA
0	0	1	53	-0.0791812	16	27	1	10	0	C3F8	TA
0	0	0	54	0.30103	12	26.31	0	4	0	C3F8	TA
0	0	1	58	0	11	26.13	0	2	0	C3F8	TA
0	-0.30103	1	54	-0.0791812	10	24.72	1	7	0	SF6	TA,PFCL
0	-0.176091	0	48	0.09691	24	30.73	1	5	0	SF6	PFCL
0	-0.176091	0	52	-0.0791812	12	25.66	1	4	0	SF6	TA
0	-0.176091	0	52	0	12	27.35	1	10	0	SF6	TA
0	-0.176091	0	68	-0.0791812	13	23,72	1	6	0	SF6	TA
0	-0.176091	0	58	0.0457575	13	23.8	1	3	0	SF6	TA
0	-0.176091	0	69	-0.0791812	14	22.89	1	74	0	SF6	TA
0	-0.176091	0	67	-0.0791812	14	23.64	1	37	0	SF6	TA
0	-0.176091	0	53	-0.0791812	14	24.38	1	6	0	SF6	TA
0	-0.176091	0	62	-0.0791812	15	23.83	1	10	0	SF6	TA
0	-0.176091	0	56	2	15	25	1	18	0	SF6	TA
0	-0.176091	0	44	-0.0791812	17	26.24	1	4	0	SF6	TA
0	-0.176091	0	70	-0.176091	18	22.64	1	18	0	SF6	TA
0	-0.176091	0	69	-0.0791812	18	24	1	39	0	SF6	TA
0	-0.176091	0	57	0	18	24.11	1	8	0	SF6	TA
0	-0.176091	0	59	-0.176091	21	24.31	1	7	0	SF6	TA
0	-0.176091	1	49	-0.0791812	11	25.83	1	3	0	SF6	TA
0	-0.176091	1	65	0.0457575	12	23.27	1	4	0	SF6	TA
0	-0.176091	1	57	-0.0791812	12	27.82	1	2	0	SF6	TA
0	-0.176091	1	51	-0.176091	13	24.02	1	90	0	SF6	TA
0	-0.176091	1	58	0.0457575	13	24.95	1	33	0	SF6	TA
0	-0.176091	1	60	-0.0791812	13	26.73	1	6	0	SF6	TA
0	-0.176091	1	55	-0.0791812	13	26.87	1	5	0	SF6	TA
1	-0.176091	1	58	0	13	24.59	1	11	0	SF6	TA
0	-0.176091	1	56	0	14	23.82	1	14	0	SF6	TA
0	-0.176091	1	49	0	14	29.23	1	3	0	SF6	TA
0	-0.176091	1	69	-0.176091	15	24	1	534	0	SF6	TA
0	-0.176091	1	50	-0.176091	15	28.36	1	19	0	SF6	TA
1	-0.176091	1	59	-0.0791812	15	25	1	18	0	SF6	TA
0	-0.176091	1	56	-0.176091	16	26.73	1	4	0	SF6	TA
0	-0.176091	1	50	0.0457575	16	29.3	1	5	0	SF6	TA
0	-0.176091	1	52	-0.0791812	18	26.68	1	19	0	SF6	TA
0	-0.176091	1	50	-0.0791812	22	26.96	1	2	0	SF6	TA
0	-0.176091	1	71	0.09691	6	22.60	1	7	0	SF6	TA
0	-0.176091	1	48	-0.176091	9	24.38	1	2	0	SF6	TA
0	-0.176091	1	66	0	9	25.87	1	4	0	SF6	TA
0	-0.176091	1	49	0	12	27.51	0	1	0	SF6	TA
1	-0.176091	0	52	0	13	25.46	1	7	0	SF6	TA,BBG
1	-0.176091	1	62	0.221849	10	25.09	1	7	0	SF6	TA,BBG
1	-0.176091	1	62	-0.0791812	11	24.94	1	63	0	SF6	TA,BBG
1	-0.176091	1	57	-0.0791812	13	25.92	1	32	0	SF6	TA,BBG
1	-0.176091	1	62	-0.176091	16	26.05	1	13	0	SF6	TA,BBG
1	-0.176091	1	59	-0.176091	13	28.77	0	7	0	SF6	TA,BBG
0	-0.176091	0	69	0.154902	10	24.85	1	5	0	SF6	TA,PFCL
0	-0.176091	0	67	-0.0791812	13	23.9	1	4	0	SF6	TA,PFCL
0	-0.176091	0	70	0.09691	16	25.5	1	10	0	SF6	TA,PFCL
0	-0.176091	1	76	-0.176091	14	24.43	1	21	0	SF6	TA,PFCL
0	-0.176091	1	54	-0.176091	11	26	1	12	0	SF6
0	-0.09691	1	59	-0.0791812	13	26.72	1	11	0	SF6	TA
1	-0.0791812	1	54	0.154902	14	28.26	1	3	0	SF6	BBG
0	-0.0791812	1	52	0.69897	15	27.57	1	10	0	SF6	PFCL
0	-0.0791812	0	62	-0.176091	10	23.65	1	4	0	SF6	TA
0	-0.0791812	0	59	-0.0791812	10	23.77	1	31	0	SF6	TA
0	-0.0791812	0	61	-0.0791812	10	24.22	1	8	0	SF6	TA
0	-0.0791812	0	69	-0.0791812	11	22.37	1	6	0	SF6	TA
0	-0.0791812	0	80	0.0457575	11	23.35	1	21	0	SF6	TA
0	-0.0791812	0	67	-0.0791812	11	23.9	1	17	0	SF6	TA
0	-0.0791812	0	58	-0.0791812	11	27.55	1	11	0	SF6	TA
0	-0.0791812	0	71	0	12	23.20	1	17	0	SF6	TA
0	-0.0791812	0	69	0	12	24.86	1	7	0	SF6	TA
0	-0.0791812	0	56	-0.0791812	12	26.57	1	42	0	SF6	TA
0	-0.0791812	0	53	0.0457575	12	27.44	1	14	0	SF6	TA
1	-0.0791812	0	60	0	12	22.75	1	32	0	SF6	TA
0	-0.0791812	0	73	0.39794	13	23.57	1	3	0	SF6	TA
0	-0.0791812	0	54	1	13	23.61	1	4	0	SF6	TA
0	-0.0791812	0	47	-0.176091	13	26.81	1	27	0	SF6	TA
0	-0.0791812	0	74	-0.0791812	13	27.74	1	2	0	SF6	TA
0	-0.0791812	0	60	2.30103	14	22.52	1	4	0	SF6	TA
0	-0.0791812	0	54	0	14	24.23	1	9	0	SF6	TA
0	-0.0791812	0	66	-0.0791812	15	23.35	1	24	0	SF6	TA
0	-0.0791812	0	58	2	15	24.46	1	22	0	SF6	TA
0	-0.0791812	0	62	0.154902	15	24.67	1	10	0	SF6	TA
0	-0.0791812	0	67	0.39794	15	25.02	1	13	0	SF6	TA
0	-0.0791812	0	61	0.221849	15	25.26	1	4	0	SF6	TA
0	-0.0791812	0	50	0.0457575	15	26.65	1	30	0	SF6	TA
0	-0.0791812	0	56	0.09691	15	28.38	1	4	0	SF6	TA
0	-0.0791812	0	55	0	16	23.23	1	3	0	SF6	TA
0	-0.0791812	0	59	0	16	23.43	1	10	0	SF6	TA
0	-0.0791812	0	56	-0.176091	16	23.52	1	32	0	SF6	TA
0	-0.0791812	0	54	-0.0791812	16	24.87	1	7	0	SF6	TA
0	-0.0791812	0	56	0.30103	16	25.71	1	4	0	SF6	TA
0	-0.0791812	0	63	0.09691	16	26.62	1	8	0	SF6	TA
0	-0.0791812	0	60	-0.176091	17	22.61	1	18	0	SF6	TA
0	-0.0791812	0	55	-0.176091	17	24.07	1	30	0	SF6	TA
0	-0.0791812	0	53	-0.0791812	17	28.03	1	1	0	SF6	TA
0	-0.0791812	0	61	0.09691	18	24.69	1	8	0	SF6	TA
0	-0.0791812	0	53	-0.0791812	18	27.56	1	10	0	SF6	TA
0	-0.0791812	0	49	0	6	28.28	1	2	0	SF6	TA
0	-0.0791812	0	60	-0.0791812	9	25.30	1	9	0	SF6	TA
0	-0.0791812	1	80	0.154902	10	22	1	29	0	SF6	TA
0	-0.0791812	1	70	0.154902	10	23.23	1	31	0	SF6	TA
0	-0.0791812	1	63	0	10	23.5	1	11	0	SF6	TA
0	-0.0791812	1	66	2.30103	10	23.6	1	46	0	SF6	TA
0	-0.0791812	1	67	0.09691	10	23.75	1	7	0	SF6	TA
0	-0.0791812	1	63	-0.0791812	10	24.13	1	16	0	SF6	TA
0	-0.0791812	1	60	0.09691	10	24.3	1	14	0	SF6	TA
0	-0.0791812	1	78	0.09691	10	25.57	1	10	0	SF6	TA
0	-0.0791812	1	72	0	10	25.8	1	3	0	SF6	TA
0	-0.0791812	1	61	-0.0791812	10	26.23	1	0	0	SF6	TA
0	-0.0791812	1	49	0.154902	10	26.25	1	0	0	SF6	TA
0	-0.0791812	1	38	-0.0791812	10	26.32	1	10	0	SF6	TA
0	-0.0791812	1	47	0.0457575	10	27.21	1	4	0	SF6	TA
0	-0.0791812	1	58	0.30103	10	28.69	1	3	0	SF6	TA
0	-0.0791812	1	73	0	11	23.19	1	6	0	SF6	TA
0	-0.0791812	1	73	0	11	23.19	1	7	0	SF6	TA
0	-0.0791812	1	54	-0.0791812	11	24.3	1	3	0	SF6	TA
0	-0.0791812	1	71	-0.0791812	11	25.61	1	20	0	SF6	TA
0	-0.0791812	1	47	-0.0791812	11	25.8	1	14	0	SF6	TA
0	-0.0791812	1	56	-0.0791812	11	26.45	1	22	0	SF6	TA
0	-0.0791812	1	60	0	11	27.89	1	4	0	SF6	TA
0	-0.0791812	1	69	0	11	28.14	1	3	0	SF6	TA
1	-0.0791812	1	59	-0.0791812	11	27.12	1	5	0	SF6	TA
0	-0.0791812	1	68	-0.0791812	12	24.06	1	7	0	SF6	TA
0	-0.0791812	1	58	-0.0791812	12	24.85	1	40	0	SF6	TA
0	-0.0791812	1	65	0.09691	12	24.9	1	4	0	SF6	TA
0	-0.0791812	1	49	0.39794	12	26.46	1	4	0	SF6	TA
0	-0.0791812	1	51	0.09691	12	26.89	1	9	0	SF6	TA
0	-0.0791812	1	49	-0.0791812	12	27.26	1	4	0	SF6	TA
0	-0.0791812	1	59	-0.0791812	12	27.28	1	12	0	SF6	TA
0	-0.0791812	1	59	0.09691	12	27.9	1	7	0	SF6	TA
0	-0.0791812	1	67	0.09691	13	24.26	1	1	0	SF6	TA
0	-0.0791812	1	79	0.221849	13	24.66	1	4	0	SF6	TA
0	-0.0791812	1	55	-0.176091	13	24.81	1	3	0	SF6	TA
0	-0.0791812	1	57	0.0457575	13	25.01	1	3	0	SF6	TA
0	-0.0791812	1	52	1.09691	13	26.63	1	3	0	SF6	TA
0	-0.0791812	1	53	0	13	26.72	1	2	0	SF6	TA
0	-0.0791812	1	64	0.09691	13	26.84	1	1	0	SF6	TA
0	-0.0791812	1	51	-0.0791812	13	26.94	1	13	0	SF6	TA
0	-0.0791812	1	50	-0.176091	13	27	1	16	0	SF6	TA
0	-0.0791812	1	53	-0.0791812	13	27.38	1	5	0	SF6	TA
0	-0.0791812	1	62	0.154902	13	27.83	1	11	0	SF6	TA
1	-0.0791812	1	67	0	13	23.96	1	12	0	SF6	TA
0	-0.0791812	1	70	0.39794	14	23.94	1	24	0	SF6	TA
0	-0.0791812	1	70	-0.0791812	14	24.27	1	21	0	SF6	TA
0	-0.0791812	1	73	-0.0791812	14	24.65	1	6	0	SF6	TA
0	-0.0791812	1	54	-0.0791812	14	24.69	1	31	0	SF6	TA
0	-0.0791812	1	64	0	14	25.18	1	10	0	SF6	TA
0	-0.0791812	1	55	-0.176091	14	25.33	1	3	0	SF6	TA
0	-0.0791812	1	66	-0.0791812	14	25.64	1	9	0	SF6	TA
0	-0.0791812	1	79	0.0457575	14	26.41	1	6	0	SF6	TA
0	-0.0791812	1	53	0.30103	14	26.46	1	2	0	SF6	TA
0	-0.0791812	1	58	-0.0791812	14	27.77	1	4	0	SF6	TA
0	-0.0791812	1	66	0	14	28.63	1	35	0	SF6	TA
0	-0.0791812	1	64	0	15	24.30	1	4	0	SF6	TA
0	-0.0791812	1	54	0	15	24.34	1	4	0	SF6	TA
0	-0.0791812	1	59	0.0457575	15	24.78	1	33	0	SF6	TA
0	-0.0791812	1	67	-0.0791812	15	24.85	1	2	0	SF6	TA
0	-0.0791812	1	60	1.69897	15	25.22	1	7	0	SF6	TA
0	-0.0791812	1	57	-0.0791812	15	26.76	1	2	0	SF6	TA
0	-0.0791812	1	48	0.30103	15	27.15	1	2	0	SF6	TA
1	-0.0791812	1	55	0	15	24.96	1	3	0	SF6	TA
0	-0.0791812	1	58	0.09691	16	21.43	1	10	0	SF6	TA
0	-0.0791812	1	58	-0.0791812	16	25	1	2	0	SF6	TA
0	-0.0791812	1	70	0.0457575	16	25.49	1	47	0	SF6	TA
0	-0.0791812	1	65	0.154902	16	26.32	1	31	0	SF6	TA
0	-0.0791812	1	63	0.221849	16	26.38	1	1	0	SF6	TA
0	-0.0791812	1	60	-0.176091	16	26.55	1	8	0	SF6	TA
0	-0.0791812	1	54	0.0457575	16	26.9	1	7	0	SF6	TA
0	-0.0791812	1	64	2.39794	16	27.20	1	3	0	SF6	TA
0	-0.0791812	1	60	0.0457575	16	27.64	1	4	0	SF6	TA
0	-0.0791812	1	60	-0.0791812	17	26.57	1	14	0	SF6	TA
0	-0.0791812	1	55	0.221849	17	26.87	1	12	0	SF6	TA
0	-0.0791812	1	59	-0.0791812	17	28.88	1	2	0	SF6	TA
0	-0.0791812	1	58	0.154902	18	24.61	1	3	0	SF6	TA
0	-0.0791812	1	61	0	18	25	1	13	0	SF6	TA
0	-0.0791812	1	54	-0.0791812	18	27.68	1	20	0	SF6	TA
0	-0.0791812	1	54	0.0457575	19	25.62	1	16	0	SF6	TA
0	-0.0791812	1	68	0	19	26.42	1	16	0	SF6	TA
0	-0.0791812	1	43	0.221849	20	22.71	1	13	0	SF6	TA
0	-0.0791812	1	66	-0.176091	21	23.71	1	8	0	SF6	TA
0	-0.0791812	1	52	-0.0791812	21	25	1	108	0	SF6	TA
0	-0.0791812	1	47	0.30103	23	28.15	1	0	0	SF6	TA
0	-0.0791812	1	51	0	8	26.74	1	6	0	SF6	TA
1	-0.0791812	1	58	-0.0791812	8	26.33	1	4	0	SF6	TA
0	-0.0791812	1	71	0.154902	9	24.68	1	7	0	SF6	TA
0	-0.0791812	1	71	0.09691	9	24.92	1	14	0	SF6	TA
0	-0.0791812	1	71	0.09691	9	26.55	1	2	0	SF6	TA
0	-0.0791812	1	53	0	9	28.11	1	8	0	SF6	TA
0	-0.0791812	0	36	-0.176091	11	25	0	7	0	SF6	TA
0	-0.0791812	0	39	-0.176091	12	24.39	0	18	0	SF6	TA
0	-0.0791812	0	44	0	13	27.22	0	5	0	SF6	TA
0	-0.0791812	0	46	-0.0791812	14	26.39	0	2	0	SF6	TA
0	-0.0791812	0	60	-0.0791812	15	27.21	0	2	0	SF6	TA
0	-0.0791812	0	38	0.39794	20	28.18	0	1	0	SF6	TA
0	-0.0791812	1	61	0.30103	10	23.7	0	14	0	SF6	TA
0	-0.0791812	1	53	-0.176091	12	26	0	9	0	SF6	TA
0	-0.0791812	1	46	0.522879	12	27.46	0	6	0	SF6	TA
0	-0.0791812	1	43	0.823909	12	28.0	0	4	0	SF6	TA
0	-0.0791812	1	31	0.30103	13	27.15	0	7	0	SF6	TA
0	-0.0791812	1	47	-0.0791812	15	26.83	0	14	0	SF6	TA
0	-0.0791812	1	44	-0.0791812	16	25	0	21	0	SF6	TA
0	-0.0791812	1	50	-0.0791812	17	26.23	0	8	0	SF6	TA
0	-0.0791812	1	47	-0.0791812	18	27.6	0	11	0	SF6	TA
1	-0.0791812	0	66	-0.0791812	10	24.27	1	10	0	SF6	TA,BBG
1	-0.0791812	0	60	0	12	22.75	1	32	0	SF6	TA,BBG
1	-0.0791812	0	48	-0.0791812	13	26.33	1	14	0	SF6	TA,BBG
1	-0.0791812	0	61	-0.0791812	14	24	1	5	0	SF6	TA,BBG
1	-0.0791812	0	53	-0.0791812	14	26.48	1	2	0	SF6	TA,BBG
1	-0.0791812	0	54	0	15	24.51	1	0	0	SF6	TA,BBG
1	-0.0791812	1	55	0.154902	11	27.64	1	4	0	SF6	TA,BBG
1	-0.0791812	1	55	-0.0791812	12	26.31	1	6	0	SF6	TA,BBG
1	-0.0791812	1	54	2.30103	13	24.5	1	1	0	SF6	TA,BBG
1	-0.0791812	1	59	0	13	25.24	1	7	0	SF6	TA,BBG
1	-0.0791812	1	67	0.154902	13	27.29	1	14	0	SF6	TA,BBG
1	-0.0791812	1	63	0.30103	14	26.63	1	14	0	SF6	TA,BBG
1	-0.0791812	1	53	-0.0791812	15	24.18	1	9	0	SF6	TA,BBG
1	-0.0791812	1	68	-0.176091	15	26.65	1	18	0	SF6	TA,BBG
1	-0.0791812	1	50	-0.0791812	15	27.83	1	3	0	SF6	TA,BBG
1	-0.0791812	1	49	-0.0791812	17	25.17	1	5	0	SF6	TA,BBG
1	-0.0791812	1	48	0	18	24.54	1	11	0	SF6	TA,BBG
1	-0.0791812	0	64	-0.0791812	19	25.59	0	12	0	SF6	TA,BBG
0	-0.0791812	0	39	-0.0791812	9	28.62	0	6	0	SF6	TA,BBG
1	-0.0791812	1	68	0	15	24.06	1	17	0	SF6	TA,ICG
0	-0.0791812	0	55	-0.0791812	11	26.71	1	7	0	SF6	TA,PFCL
0	-0.0791812	0	51	0.09691	13	25.44	1	0	0	SF6	TA,PFCL
0	-0.0791812	1	71	3	11	24.03	1	9	0	SF6	TA,PFCL
0	-0.0791812	1	42	-0.0791812	11	27.04	1	11	0	SF6	TA,PFCL
0	-0.0791812	1	65	0.09691	12	24.15	1	16	0	SF6	TA,PFCL
0	-0.0791812	1	62	-0.0791812	12	24.95	1	22	0	SF6	TA,PFCL
0	-0.0791812	1	56	-0.0791812	12	27.13	1	15	0	SF6	TA,PFCL
0	-0.0791812	1	66	-0.176091	13	24.53	1	31	0	SF6	TA,PFCL
0	-0.0791812	1	60	-0.0791812	14	24.88	1	3	0	SF6	TA,PFCL
0	-0.0791812	1	73	-0.0791812	15	23.02	1	6	0	SF6	TA,PFCL
0	-0.0791812	1	61	-0.0791812	11	26.58	1	8	0	SF6	TA,TB
0	-0.0791812	0	75	0	19	22.24	1	5	0	SF6
0	-0.0791812	1	66	0.39794	10	23.21	1	10	0	SF6
0	-0.0791812	1	53	-0.0791812	12	26	1	9	0	SF6
0	-0.0791812	1	64	0	14	25	1	8	0	SF6
1	-0.0791812	1	60	-0.0791812	14	25.11	1	6	0	SF6
0	-0.0791812	1	51	-0.0791812	16	27	1	6	0	SF6
0	-0.0791812	1	60	0	19	26	1	6	0	SF6
0	-0.0791812	0	53	2	18	26	0	3	0	SF6
1	0	0	58	0	12	24.81	1	63	0	SF6	BBG
0	0	0	79	0.221849	10	23.8	1	32	0	SF6	TA
0	0	0	61	0	10	25.09	1	10	0	SF6	TA
0	0	0	65	0.09691	12	22.4	1	31	0	SF6	TA
0	0	0	69	-0.0791812	13	24.55	1	43	0	SF6	TA
0	0	0	56	0.154902	14	24.64	1	9	0	SF6	TA
0	0	0	49	0	14	25.99	1	7	0	SF6	TA
0	0	0	64	0	14.	25.15	1	8	0	SF6	TA
0	0	0	43	-0.176091	15	27.98	1	6	0	SF6	TA
0	0	0	52	-0.0791812	16	23.19	1	5	0	SF6	TA
0	0	0	61	0	16	24.23	1	12	0	SF6	TA
0	0	0	64	0.0457575	16	25.3	1	2	0	SF6	TA
1	0	0	66	0.154902	16	24.1	1	14	0	SF6	TA
1	0	0	62	0	16	26.59	1	3	0	SF6	TA
1	0	0	57	0	17	25.33	1	5	0	SF6	TA
1	0	0	61	0.522879	19	25.77	1	4	0	SF6	TA
0	0	1	68	0.522879	11	25.52	1	21	0	SF6	TA
0	0	1	51	-0.0791812	11	30.86	1	10	0	SF6	TA
0	0	1	66	0.09691	12	24.31	1	28	0	SF6	TA
0	0	1	48	-0.0791812	12	25.45	1	15	0	SF6	TA
0	0	1	50	0	12	25.58	1	4	0	SF6	TA
0	0	1	67	0.154902	12	26.36	1	3	0	SF6	TA
0	0	1	60	0	12	26.89	1	7	0	SF6	TA
0	0	1	62	0.09691	12	27	1	4	0	SF6	TA
0	0	1	53	0	12	27.49	1	10	0	SF6	TA
0	0	1	64	0.09691	13	24.44	1	3	0	SF6	TA
0	0	1	54	0	13	24.65	1	37	0	SF6	TA
0	0	1	61	0	13	25	1	8	0	SF6	TA
0	0	1	65	0.221849	13	25.6	1	1	0	SF6	TA
0	0	1	63	1.69897	13	26.47	1	3	0	SF6	TA
0	0	1	57	0	14	25.5	1	5	0	SF6	TA
0	0	1	67	0	14	25.61	1	14	0	SF6	TA
0	0	1	59	-0.0791812	14	25.72	1	9	0	SF6	TA
0	0	1	56	0	14	26	1	5	0	SF6	TA
0	0	1	46	0.09691	14	28.42	1	6	0	SF6	TA
0	0	1	62	0.30103	15	25.69	1	2	0	SF6	TA
0	0	1	61	0.39794	15	26.74	1	4	0	SF6	TA
0	0	1	67	0.09691	16	25.19	1	3	0	SF6	TA
0	0	1	54	0	16	26.38	1	5	0	SF6	TA
0	0	1	67	0.09691	16	27	1	6	0	SF6	TA
0	0	1	50	-0.0791812	17	30.64	1	4	0	SF6	TA
0	0	1	65	0.09691	19	26.38	1	6	0	SF6	TA
0	0	1	43	0.30103	6	30.78	1	5	0	SF6	TA
0	0	1	65	-0.0791812	9	24.6	1	11	0	SF6	TA
0	0	1	60	-0.0791812	9	26.49	1	13	0	SF6	TA
1	0	1	70	0.221849	9	25.23	1	32	0	SF6	TA
0	0	0	57	0	10	26.6	0	3	0	SF6	TA
0	0	0	40	0	11	27.43	0	9	0	SF6	TA
0	0	0	47	-0.0791812	13	25.4	0	3	0	SF6	TA
1	0	0	40	0	15	25.69	0	3	0	SF6	TA
0	0	1	53	0.09691	10	24.49	0	6	0	SF6	TA
0	0	1	52	0	10	27	0	13	0	SF6	TA
0	0	1	49	0	12	25.9	0	3	0	SF6	TA
0	0	1	54	0	12	26.24	0	8	0	SF6	TA
1	0	1	55	0	12	26.17	0	97	0	SF6	TA
0	0	1	50	1	14	26.5	0	5	0	SF6	TA
0	0	1	48	0	9	28.7	0	0	0	SF6	TA
1	0	0	73	0.69897	11	23.72	1	102	0	SF6	TA,BBG
1	0	0	52	0	11	28.5	1	10	0	SF6	TA,BBG
1	0	0	57	-0.0791812	16	25.91	1	5	0	SF6	TA,BBG
1	0	1	59	0.09691	12	28.64	1	2	0	SF6	TA,BBG
1	0	0	65	0.09691	7	23.4	1	7	0	SF6	TA,ICG
1	0	1	64	0	10	24.08	1	5	0	SF6	TA,ICG
1	0	1	56	-0.0791812	11	27.71	1	4	0	SF6	TA,ICG
1	0	1	65	0	12	26.06	1	10	0	SF6	TA,ICG
1	0	1	65	0	15	25.73	1	4	0	SF6	TA,ICG
0	0	0	64	0	12	24.55	1	61	0	SF6	TA,PFCL
0	0	0	63	0.154902	20	25.02	1	7	0	SF6	TA,PFCL
0	0	1	49	0.30103	10	22.27	1	10	0	SF6	TA,PFCL
1	0	1	36	-0.0791812	21	27	0	4	0	SF6	TA,PFCL
0	0	0	57	-0.0791812	16	24.29	1	7	0	SF6
0	0	0	55	0	19	26.05	1	29	0	SF6
0	0	1	57	-0.0791812	12	24.39	1	7	0	SF6
0	0	1	68	-0.0791812	19	24	1	4	0	SF6
0	0	1	57	0	18	25.43	1	4	1	SF6
1	0.0457575	0	56	0	14	29.46	1	4	0	SF6	BBG
1	0.0457575	1	54	-0.0791812	12	27.45	1	4	0	SF6	BBG
0	0.0457575	0	81	0.154902	12	24.05	1	50	0	SF6	TA
0	0.0457575	0	54	0	13	27.45	1	2	0	SF6	TA
0	0.0457575	0	66	0	14	24.47	1	14	0	SF6	TA
0	0.0457575	1	69	0	12	23.27	1	9	0	SF6	TA
0	0.0457575	1	55	-0.0791812	12	25.16	1	7	0	SF6	TA
0	0.0457575	1	55	1.39794	15	28.66	1	3	0	SF6	TA
0	0.0457575	1	65	0.09691	7	22.87	1	3	0	SF6	TA
1	0.0457575	0	32	0.09691	10	27.68	0	1	0	SF6	TA
0	0.0457575	1	43	-0.176091	14	26.21	0	6	0	SF6	TA
1	0.0457575	0	53	-0.0791812	14	26.17	1	2	0	SF6	TA,BBG
1	0.0457575	0	59	0.154902	10	23.66	1	5	0	SF6	TA,ICG
0	0.0457575	0	58	0.39794	13	25	1	39	0	SF6
0	0.0457575	1	62	0.154902	10	25	1	6	0	SF6
0	0.0457575	1	57	0.221849	11	25.68	1	5	0	SF6
0	0.0457575	1	63	-0.0791812	13	24	1	6	0	SF6
0	0.09691	0	71	-0.176091	11	23	1	56	0	SF6	TA
0	0.09691	0	78	0.221849	14	24.13	1	8	0	SF6	TA
0	0.09691	0	66	0.30103	14	24.16	1	5	0	SF6	TA
1	0.09691	0	79	0.69897	16	24.25	1	10	0	SF6	TA
0	0.09691	1	67	0.09691	12	25.09	1	10	0	SF6	TA
0	0.09691	1	45	0.154902	14	27.85	1	2	0	SF6	TA
0	0.09691	1	47	0.154902	19	23.05	1	9	0	SF6	TA
0	0.09691	0	60	2	11	23.45	0	1	0	SF6	TA
0	0.09691	1	56	0	10	23.86	0	8	0	SF6	TA
0	0.09691	1	46	2.69897	13	26.20	0	11	0	SF6	TA
0	0.09691	1	63	0	16	26.42	0	3	0	SF6	TA
0	0.09691	1	46	0.221849	17	27	0	18	0	SF6	TA
1	0.09691	0	54	0	10	25.25	1	22	0	SF6	TA,ICG
0	0.09691	1	38	0.0457575	8	31.84	0	12	0	SF6	TA,PFCL
0	0.154902	0	53	0.522879	12	28.48	1	7	0	SF6	TA
0	0.154902	0	59	0.30103	15	23.24	1	10	0	SF6	TA
0	0.154902	0	60	-0.0791812	19	23.34	1	13	0	SF6	TA
0	0.154902	1	56	0.154902	15	25.83	1	6	0	SF6	TA
0	0.154902	0	46	0.09691	14	26.17	0	14	0	SF6	TA
0	0.154902	1	60	0.39794	14	26	0	15	0	SF6	TA
0	0.154902	0	38	0.221849	12	24.28	0	4	1	SF6	TA
1	0.154902	0	61	0.09691	15	26.9	1	12	0	SF6	TA,ICG
0	0.154902	1	41	0	11	25.49	0	15	0	SF6	TA,PFCL
0	0.221849	0	76	0.69897	9	24.71	1	4	0	SF6	TA
1	0.221849	1	64	-0.0791812	11	23.8	1	6	0	SF6	TA
0	0.221849	1	48	0.154902	14	25.69	1	14	0	SF6	TA
1	0.221849	1	73	0.39794	20	23.08	1	4	0	SF6	TA,BBG
1	0.221849	1	67	0.30103	10	23.85	1	6	0	SF6	TA,PFCL
0	0.221849	1	52	-0.0791812	22	25	1	11	0	SF6
0	0.30103	1	56	0.30103	14	25.74	1	9	0	SF6	TA
0	0.30103	1	63	0.154902	5	23.37	1	5	0	SF6	TA
0	0.30103	0	53	-0.0791812	10	26.84	0	24	0	SF6	TA
0	0.30103	0	67	0.154902	10	24.36	1	19	1	SF6	TA
1	0.30103	0	72	0.522879	11	23.03	1	71	0	SF6	TA,BBG
1	0.30103	0	62	0.0457575	11	23.48	1	6	0	SF6	TA,BBG
1	0.30103	1	63	0.522879	15	23.30	1	4	0	SF6	TA,BBG
0	0.30103	0	58	0.154902	15	24.70	1	9	0	SF6	TA,PFCL
0	0.30103	0	78	2	3	23.12	1	5	0	SF6	TA,PFCL
0	0.39794	0	66	0	10	23.85	1	4	0	SF6	TA
0	0.39794	0	56	-0.0791812	15	24.69	1	4	0	SF6	TA
0	0.39794	1	48	-0.0791812	10	27.65	0	2	0	SF6	TA
0	0.39794	0	69	3	14	27.08	1	5	0	SF6
0	0.39794	1	52	-0.0791812	19	28.67	0	6	0	SF6
1	0.522879	1	52	0.30103	8	25.03	1	27	0	SF6	TA,BBG
0	1.04576	1	51	2.69897	12	22.92	1	88	0	SF6	TA
0	1.30103	1	67	1.30103	5	24.41	1	8	0	SF6	TA,PFCL
0	-0.176091	1	51	-0.0791812	15	26.96	0	3	1	SO
0	0	1	56	-0.0791812	14	25	0	11	1	SO	PFCL
0	0	1	43	-0.0791812	14	25	1	9	0	SO	TA
0	0.0457575	1	59	0	14	28	1	3	0	SO	PFCL
1	0.30103	1	66	0.30103	13	23.19	1	11	1	SO	BBG,PFCL
0	0.30103	0	48	0	13	28	1	2	1	SO	PFCL
1	0.69897	1	53	-0.176091	9	26.62	1	34	0	SO	PFCL
0	1.69897	1	55	0.09691	16	25	0	15	1	SO	PFCL
0	2	1	69	1.52288	6	23	1	10	0	SO	TA
0	2.88606	0	66	1.52288	14	25	1	3	1	SO	TA
1	-0.0791812	0	67	0.30103	13	23	1	31	0	SF6	BBG
1	-0.0791812	0	65	-0.0791812	21	24	1	31	0	SF6	BBG
0	-0.0791812	1	71	0.09691	13	27	1	7	0	none	TA
0	-0.0791812	0	66	-0.0791812	13	24	1	38	0	SF6
0	-0.0791812	0	58	-0.0791812	15	25	1	9	0	SF6
0	-0.0791812	0	51	-0.0791812	17	24	1	7	0	SF6
0	-0.0791812	0	52	0.522879	19	28	1	26	0	SF6
0	-0.0791812	0	64	-0.0791812	20	23	1	6	0	SF6
0	-0.0791812	0	65	-0.0791812	20	26	1	3	0	SF6
0	-0.0791812	1	66	0	12	26	1	8	0	SF6
0	-0.0791812	1	54	0.39794	12	27	1	6	0	SF6
0	-0.0791812	1	64	0.154902	13	25	1	4	0	SF6
0	-0.0791812	1	62	0.221849	14	25	1	31	0	SF6
0	-0.0791812	1	53	-0.0791812	16	25	1	31	0	SF6
0	-0.0791812	1	62	0	16	26	1	7	0	SF6
0	-0.0791812	1	53	0.09691	19	25	1	3	0	SF6
0	-0.0791812	1	43	-0.0791812	15	27	0	5	0	SF6
0	0	0	77	0.0457575	11	23	1	18	0	SF6
0	0.30103	1	70	-0.0791812	14	23	1	3	0	SF6
0	0.69897	1	64	0.30103	14	23	1	13	0	SF6
0	1	0	55	-0.0791812	18	25	1	3	0	SF6

## Sheet: Macula off
ILM peeling 0: without 1: with	Post VA logMAR	sex 0: female 1: male	age	pre VA logMAR	intraocular pressure	axial length	cataract surgery 0: without 1: with	Duration of RD	Use of silicone buckling 0: without 1: with	Surgical assistant substance	Tamponade substance
0	-1.20412	0	48	0.522879	16	26.98	1	3	0	TA	SF6
0	-0.176091	0	60	0.0457575	14	26.38	1	9	0	TA	Air
0	-0.176091	1	61	0.09691	14	24.67	1	16	0	TA	C3F8
0	-0.176091	0	54	0.221849	11	22.48	1	6	0	TA	SF6
0	-0.176091	0	50	-0.176091	16	27.51	1	4	0	TA	SF6
0	-0.176091	0	68	1.04576	18	24.79	1	23	0	TA	SF6
0	-0.176091	1	56	0.0457575	11	26	1	6	0	TA	SF6
0	-0.176091	1	67	0.154902	11	24.07	1	0	0	TA	SF6
0	-0.176091	1	41	0.154902	11	28	1	22	0	TA	SF6
0	-0.176091	1	66	0.09691	17	24.62	1	14	0	TA	SF6
0	-0.176091	1	48	0.39794	8	27.81	1	3	0	TA	SF6
0	-0.176091	1	49	0.522879	10	29	1	5	0	TA,PFCL	SF6
0	-0.176091	1	66	1.04576	13	23.33	1	4	0	TA,PFCL	SF6
0	-0.0791812	1	52	0.522879	15	27	0	7	1	PFCL	Air
0	-0.0791812	0	64	0.0457575	16	24	1	5	0	TA	Air
0	-0.0791812	1	71	1.69897	10	24.70	1	14	0	TA	Air
0	-0.0791812	1	66	0.30103	12	23	1	11	0	TA	Air
0	-0.0791812	1	62	1.04576	18	25	1	5	0	TA	Air
0	-0.0791812	0	58	1.69897	15	24.9	0	19	0	TA	Air
0	-0.0791812	1	48	-0.0791812	13	27.1	0	6	0	TA	Air
0	-0.0791812	1	51	1.69897	15	29	0	15	0	TA	Air
0	-0.0791812	1	72	0.0457575	20	24.44	0	43	0	TA	Air
0	-0.0791812	1	54	1.69897	18	26.09	1	6	0	TA,PFCL	Air
0	-0.0791812	1	53	1.39794	14	26	1	6	0		Air
0	-0.0791812	1	49	0.30103	15	28	1	3	0		Air
0	-0.0791812	1	42	-0.0791812	15	27	0	4	0		Air
0	-0.0791812	1	46	1.69897	15	27.06	0	9	0		Air
0	-0.0791812	1	52	0.30103	11	27.51	1	10	0	TA	C3F8
0	-0.0791812	0	53	0.0457575	13	26.49	1	25	0	TA	SF6
0	-0.0791812	0	68	0.39794	14	23.36	1	93	0	TA	SF6
0	-0.0791812	0	49	1.69897	14	25.29	1	7	0	TA	SF6
0	-0.0791812	0	52	-0.0791812	15	27.03	1	9	0	TA	SF6
0	-0.0791812	0	61	1	15	25.43	1	15	0	TA	SF6
0	-0.0791812	0	72	0.221849	9	22.7	1	10	0	TA	SF6
0	-0.0791812	1	48	0.154902	10	25.09	1	6	0	TA	SF6
0	-0.0791812	1	40	1.09691	10	28	1	4	0	TA	SF6
0	-0.0791812	1	61	0.30103	11	26.34	1	10	0	TA	SF6
0	-0.0791812	1	49	1	11	27.94	1	3	0	TA	SF6
0	-0.0791812	1	52	1.39794	11	24.32	1	7	0	TA	SF6
0	-0.0791812	1	56	1.39794	11	25.11	1	7	0	TA	SF6
0	-0.0791812	1	64	0.154902	12	27.26	1	9	0	TA	SF6
0	-0.0791812	1	36	0.30103	12	26.29	1	6	0	TA	SF6
0	-0.0791812	1	70	1	12	26	1	10	0	TA	SF6
0	-0.0791812	1	57	1.04576	12	25.1	1	12	0	TA	SF6
0	-0.0791812	1	67	2	12	24	1	13	0	TA	SF6
0	-0.0791812	1	64	0.221849	13	24.17	1	2	0	TA	SF6
0	-0.0791812	1	47	0.221849	13	28.18	1	4	0	TA	SF6
0	-0.0791812	1	66	0.823909	13	25.55	1	4	0	TA	SF6
0	-0.0791812	1	41	1.52288	13	27.25	1	1	0	TA	SF6
0	-0.0791812	1	52	2.30103	13	25.95	1	3	0	TA	SF6
0	-0.0791812	1	66	0.522879	15	24.07	1	4	0	TA	SF6
0	-0.0791812	1	49	0.823909	15	26.73	1	8	0	TA	SF6
0	-0.0791812	1	62	1	15	24.56	1	1	0	TA	SF6
0	-0.0791812	1	55	0.221849	16	26.57	1	2	0	TA	SF6
0	-0.0791812	1	49	0.69897	16	24.71	1	20	0	TA	SF6
0	-0.0791812	1	53	0.823909	16	26.78	1	6	0	TA	SF6
0	-0.0791812	1	65	0.0457575	20	25.47	1	2	0	TA	SF6
0	-0.0791812	1	53	0.154902	21	26.3	1	3	0	TA	SF6
0	-0.0791812	1	56	0.154902	9	25	1	3	0	TA	SF6
0	-0.0791812	0	52	1.52288	10	27.71	0	5	0	TA	SF6
0	-0.0791812	1	47	0.823909	10	26.22	0	5	0	TA	SF6
0	-0.0791812	1	61	0.221849	11	24.18	0	22	0	TA	SF6
0	-0.0791812	1	39	0.69897	14	27.79	0	9	0	TA	SF6
0	-0.0791812	1	66	0.823909	13	24.28	1	10	0	TA,BBG	SF6
0	-0.0791812	0	59	0	12	27.29	1	19	0	TA,PFCL	SF6
0	-0.0791812	1	55	1.39794	10	25.35	1	8	0	TA,PFCL	SF6
0	-0.0791812	1	69	0.221849	12	24.41	1	22	0	TA,PFCL	SF6
0	-0.0791812	0	46	0.522879	10	25.59	0	5	0	TA,PFCL	SF6
0	-0.0791812	0	47	-0.0791812	12	25.71	0	4	0	TA,PFCL	SF6
0	-0.0791812	1	29	1.1549	16	25.85	0	3	0	TA,PFCL	SF6
0	-0.0791812	0	65	1.39794	11	24	1	2	0		SF6
0	-0.0791812	0	64	0.522879	13	23.8	1	5	0		SF6
0	-0.0791812	0	62	1.39794	16	24.18	1	23	0		SF6
0	-0.0791812	1	55	2.69897	11	24.59	1	3	0		SF6
0	-0.0791812	0	61	0.823909	12	25	1	3	0		SF6
0	-0.0791812	1	52	0.823909	13	26	1	3	0		SF6
0	-0.0791812	1	59	1.22185	17	21	1	25	0		SF6
0	0	0	60	1	16	24.56	1	8	0	TA	Air
0	0	1	52	1.69897	13	27.96	1	6	0	TA	Air
0	0	1	58	0.0457575	19	26.21	1	7	0	TA	Air
0	0	0	34	1.22185	12	26	0	3	1	TA	Air
0	0	1	65	0.69897	11	25.14	1	12	0	TA,PFCL	Air
0	0	1	55	2	11	24	1	7	1		Air
0	0	1	67	1.22185	10	25.47	1	3	0	PFCL	SF6
0	0	0	52	0.39794	10	23	1	3	0	TA	SF6
0	0	0	57	0.39794	10	24.37	1	15	0	TA	SF6
0	0	0	49	0.30103	11	22.24	1	10	0	TA	SF6
0	0	0	75	1.30103	12	22.41	1	1	0	TA	SF6
0	0	0	55	0.09691	17	26	1	9	0	TA	SF6
0	0	0	58	1.30103	7	24.42	1	17	0	TA	SF6
0	0	1	64	2	10	25.53	1	4	0	TA	SF6
0	0	1	69	0.09691	11	26	1	5	0	TA	SF6
0	0	1	65	0.522879	12	23.2	1	10	0	TA	SF6
0	0	1	72	1.52288	12	24.17	1	22	0	TA	SF6
0	0	1	74	1.52288	12	24.65	1	2	0	TA	SF6
0	0	1	52	2.30103	12	27.36	1	10	0	TA	SF6
0	0	1	62	0.39794	13	26.6	1	8	0	TA	SF6
0	0	1	57	1.30103	13	26.58	1	8	0	TA	SF6
0	0	1	54	1.69897	13	26.74	1	7	0	TA	SF6
0	0	1	54	1.69897	13	27.37	1	2	0	TA	SF6
0	0	1	62	0.221849	14	28	1	5	0	TA	SF6
0	0	1	53	0.221849	15	24.99	1	4	0	TA	SF6
0	0	1	64	0.522879	15	25	1	15	0	TA	SF6
0	0	1	66	0.69897	15	24.3	1	17	0	TA	SF6
0	0	1	51	0.30103	16	27.35	1	6	0	TA	SF6
0	0	1	61	1	16	24	1	15	0	TA	SF6
0	0	1	51	1	16	27.55	1	3	0	TA	SF6
0	0	1	70	0.30103	17	24.28	1	5	0	TA	SF6
0	0	1	62	1.04576	17	24.14	1	10	0	TA	SF6
0	0	1	60	0.221849	8	26.44	1	10	0	TA	SF6
0	0	1	53	0.60206	18	27.39	0	10	0	TA	SF6
0	0	1	63	0.221849	8	25.85	0	1	0	TA	SF6
0	0	1	62	2	11	25.83	1	3	0	TA,PFCL	SF6
0	0	1	68	0.823909	12	23.48	1	0	0		SF6
0	0	1	65	2.69897	9	24.13	1	21	0	TA	SO
0	0	0	59	0.823909	2	22.76	1	31	0	TA,PFCL	SO
0	0	0	72	0.69897	17	24	0	42	0	TA	SF6
0	0	0	63	0.69897	18	26	1	3	0		SF6
0	0	0	66	2.69897	8	25	1	7	0		SF6
0	0	1	57	0	13	26	1	8	0		SF6
0	0	1	55	0.823909	15	27	1	15	0		SF6
0	0.0457575	1	57	1.69897	10	27.28	1	8	0	TA	Air
0	0.0457575	1	55	0.39794	13	26.4	1	3	0	TA	Air
0	0.0457575	1	66	1.30103	16	25.67	1	10	0	TA	Air
0	0.0457575	1	65	0.30103	14	24	0	35	1		Air
0	0.0457575	0	60	0.823909	12	24.60	1	11	0	TA	SF6
0	0.0457575	0	57	1.09691	12	26.06	1	3	0	TA	SF6
0	0.0457575	0	54	0.39794	15	27	1	10	0	TA	SF6
0	0.0457575	0	49	0.39794	16	28.68	1	3	0	TA	SF6
0	0.0457575	0	68	2	17	23	1	4	0	TA	SF6
0	0.0457575	1	64	0.154902	13	23.87	1	14	0	TA	SF6
0	0.0457575	1	68	0.522879	13	24.97	1	5	0	TA	SF6
0	0.0457575	1	76	1.69897	13	23.05	1	8	0	TA	SF6
0	0.0457575	1	78	1.69897	13	24.82	1	2	0	TA	SF6
0	0.0457575	1	70	2.60206	13	24	1	2	0	TA	SF6
0	0.0457575	1	65	0.154902	14	25.12	1	5	0	TA	SF6
0	0.0457575	1	70	0.30103	14	24.3	1	8	0	TA	SF6
0	0.0457575	1	69	0.39794	14	24	1	33	0	TA	SF6
0	0.0457575	1	57	0.522879	14	27.39	1	5	0	TA	SF6
0	0.0457575	1	61	0.823909	15	25.81	1	2	0	TA	SF6
0	0.0457575	1	72	1	19	22.77	1	3	0	TA	SF6
0	0.0457575	1	56	0.69897	7	25.35	1	0	0	TA	SF6
0	0.0457575	1	63	0.823909	9	23.86	1	8	0	TA	SF6
0	0.0457575	1	74	1	9	21.30	1	7	0	TA	SF6
0	0.0457575	1	74	1.1549	9	23.97	1	4	0	TA	SF6
0	0.0457575	0	46	1.1549	13	28.33	1	1	0	TA,PFCL	SF6
0	0.0457575	1	49	0.09691	11	25.54	0	7	0	TA,PFCL	SF6
0	0.0457575	0	55	0	14	25	1	4	0		SF6
0	0.0457575	1	65	0.522879	14	26	1	15	0		SF6
0	0.0457575	1	58	0.39794	3	27	0	11	0		SF6
0	0.09691	0	56	0.69897	12	25.98	1	21	0	TA	Air
0	0.09691	0	71	1.52288	15	23.8	1	9	0	TA	Air
0	0.09691	1	59	1.39794	12	24	1	10	0	TA	Air
0	0.09691	1	47	2	19	29	1	7	0	TA	Air
0	0.09691	1	68	1.69897	12	26.93	0	16	0	TA	Air
0	0.09691	1	49	1	14	27.04	0	4	0	TA	Air
0	0.09691	1	67	1.39794	16	27	1	10	0		Air
0	0.09691	1	63	2.30103	16	24.46	1	6	0	PFCL	SF6
0	0.09691	0	58	0.221849	10	23.94	1	8	0	TA	SF6
0	0.09691	0	70	2	13	23.4	1	12	0	TA	SF6
0	0.09691	0	32	0	15	24.79	1	3	0	TA	SF6
0	0.09691	0	56	0.09691	15	24.13	1	17	0	TA	SF6
0	0.09691	0	74	1.30103	16	21.86	1	7	0	TA	SF6
0	0.09691	1	52	0.09691	11	28.03	1	4	0	TA	SF6
0	0.09691	1	72	2.69897	11	22.93	1	5	0	TA	SF6
0	0.09691	1	67	0.39794	12	24.03	1	11	0	TA	SF6
0	0.09691	1	51	0.69897	12	25.67	1	18	0	TA	SF6
0	0.09691	1	59	1	12	27.61	1	8	0	TA	SF6
0	0.09691	1	54	1.22185	12	26.75	1	9	0	TA	SF6
0	0.09691	1	67	1	14	26.00	1	9	0	TA	SF6
0	0.09691	1	56	0.69897	15	25	1	13	0	TA	SF6
0	0.09691	1	60	2.69897	15	25.73	1	5	0	TA	SF6
0	0.09691	1	77	1	8	23.82	1	31	0	TA	SF6
0	0.09691	1	60	2.30103	8	25.82	1	10	0	TA	SF6
0	0.09691	0	46	1.60206	16	28	0	7	0	TA	SF6
0	0.09691	1	48	2.60206	7	28.25	0	3	0	TA	SF6
0	0.09691	0	55	1.09691	16	26.46	1	4	0	TA,PFCL	SF6
0	0.09691	0	67	2	7	23.05	1	21	0	TA,PFCL	SF6
0	0.09691	0	68	1.09691	9	23.02	1	27	0	TA,PFCL	SF6
0	0.09691	1	67	1	10	24.07	1	3	0	TA,PFCL	SF6
0	0.09691	1	49	0.69897	14	27	1	2	0	TA,PFCL	SF6
0	0.09691	1	66	0.30103	18	24	1	44	0	TA,PFCL	SF6
0	0.09691	0	56	0.69897	17	27.24	0	19	0	TA,PFCL	SF6
0	0.09691	1	54	1.69897	12	28	1	4	0		SF6
0	0.09691	1	79	1.1549	17	24.25	1	20	0	TA,PFCL	SO
0	0.154902	0	66	1	15	23.68	1	7	0	TA	Air
0	0.154902	0	52	0.823909	15	26	0	7	0	TA	Air
0	0.154902	1	53	2.69897	12	24	0	9	1		Air
0	0.154902	0	70	2	11	23.56	1	3	0	TA	SF6
0	0.154902	0	65	0.39794	12	23.0	1	6	0	TA	SF6
0	0.154902	0	64	0.69897	12	24.4	1	32	0	TA	SF6
0	0.154902	0	57	0.30103	13q	23.25	1	2	0	TA	SF6
0	0.154902	0	78	0.69897	14	23.21	1	5	0	TA	SF6
0	0.154902	0	58	0.823909	17	24.81	1	13	0	TA	SF6
0	0.154902	1	52	0.69897	11	25.98	1	31	0	TA	SF6
0	0.154902	1	70	1.39794	11	24	1	2	0	TA	SF6
0	0.154902	1	58	2	11	26.85	1	8	0	TA	SF6
0	0.154902	1	62	2	12	28.01	1	16	0	TA	SF6
0	0.154902	1	76	0.221849	13	22.79	1	15	0	TA	SF6
0	0.154902	1	63	0.221849	14	25	1	7	0	TA	SF6
0	0.154902	1	48	1.22185	15	25.44	1	10	0	TA	SF6
0	0.154902	1	51	1.30103	4	22.52	1	8	0	TA	SF6
0	0.154902	1	59	0.522879	9	23.45	1	3	0	TA	SF6
0	0.154902	1	62	0.39794	13	26.74	1	28	0	TA,PFCL	SF6
0	0.154902	1	49	0.39794	10	24.85	1	9	0		SF6
0	0.154902	1	62	2.69897	12	24.33	1	5	0	TA,PFCL	SO
0	0.154902	1	71	1.30103	13	24	1	4	0	TA	SF6
0	0.154902	1	48	0.69897	13	24	1	5	0		SF6
0	0.154902	1	64	0.221849	17	22	1	34	0		SF6
0	0.221849	1	85	0.522879	15	22.82	1	10	0	TA	Air
0	0.221849	1	54	0.39794	18	27	0	11	0	TA	Air
0	0.221849	1	63	0.823909	15	26	0	17	1	TA	Air
0	0.221849	0	65	0.30103	13	23.43	1	3	0	TA	C3F8
0	0.221849	0	58	1	11	24	1	13	0	TA	SF6
0	0.221849	0	62	0.30103	12	23.61	1	10	0	TA	SF6
0	0.221849	0	53	2.60206	8	26	1	3	0	TA	SF6
0	0.221849	1	60	0.69897	10	25.87	1	12	0	TA	SF6
0	0.221849	1	65	1.1549	10	22.02	1	6	0	TA	SF6
0	0.221849	1	64	1.60206	10	23	1	9	0	TA	SF6
0	0.221849	1	51	0.522879	11	26	1	7	0	TA	SF6
0	0.221849	1	48	1.30103	12	25.9	1	2	0	TA	SF6
0	0.221849	1	65	1.52288	13	26	1	7	0	TA	SF6
0	0.221849	1	54	1.52288	14	26	1	13	0	TA	SF6
0	0.221849	1	75	0.69897	16	24.60	1	4	0	TA	SF6
0	0.221849	1	64	1.22185	16	27.49	1	13	0	TA	SF6
0	0.221849	1	69	3	16	22.99	1	12	0	TA	SF6
0	0.221849	1	65	0.30103	4	25.6	1	12	0	TA	SF6
0	0.221849	1	52	1	4	23	1	12	0	TA	SF6
0	0.221849	1	55	0.30103	8	26.54	1	61	0	TA	SF6
0	0.221849	0	64	1.09691	13	24.02	1	19	0	TA,PFCL	SF6
0	0.221849	0	48	1.09691	20	27.58	1	5	0	TA,PFCL	SF6
0	0.221849	1	59	0.69897	10	27.21	1	6	0	TA,PFCL	SF6
0	0.221849	1	62	1	13	25.03	1	3	0	TA,PFCL	SF6
0	0.221849	1	57	-0.0791812	14	27.88	1	11	0	TA,PFCL	SF6
0	0.221849	1	56	1.69897	16	26.90	1	8	0	TA,PFCL	SF6
0	0.221849	1	47	0.221849	22	24.3	0	19	0	TA,PFCL	SF6
0	0.221849	1	65	1.52288	11	23.55	1	22	0	PFCL	SO
0	0.221849	1	63	2	10	29	0	12	1	PFCL	SO
0	0.221849	0	66	1.69897	12	24.19	1	14	0	TA	SO
0	0.221849	1	54	0.39794	13	24.51	1	8	0	TA	SO
0	0.30103	1	55	0.0457575	17	28	0	4	1		Air
0	0.30103	1	56	0	13	25.96	0	10	0	TA	C3F8
0	0.30103	0	53	1.30103	12	25	1	2	0	TA	SF6
0	0.30103	0	67	2.39794	14	23.42	1	4	0	TA	SF6
0	0.30103	0	56	1.30103	16	26.51	1	10	0	TA	SF6
0	0.30103	0	54	1.39794	19	23.89	1	8	0	TA	SF6
0	0.30103	0	47	1.30103	20	26.67	1	3	0	TA	SF6
0	0.30103	1	73	1.39794	10	24.49	1	6	0	TA	SF6
0	0.30103	1	58	1.69897	10	28.3	1	8	0	TA	SF6
0	0.30103	1	65	1.69897	11	24.88	1	5	0	TA	SF6
0	0.30103	1	52	2.30103	11	27.99	1	4	0	TA	SF6
0	0.30103	1	64	2.60206	13	26.1	1	5	0	TA	SF6
0	0.30103	1	68	0.30103	16	23.65	1	12	0	TA	SF6
0	0.30103	1	65	2.69897	7	24.09	1	14	0	TA	SF6
0	0.30103	1	71	1.69897	8	23.39	1	15	0	TA	SF6
0	0.30103	1	36	1.52288	14	24.62	0	5	0	TA	SF6
0	0.30103	0	59	0.823909	13	28	1	4	1	TA	SF6
0	0.30103	0	70	2.39794	4	25.85	1	14	0	TA,BBG,PFCL	SF6
0	0.30103	1	57	1	17	26.27	1	1	0	TA,PFCL	SF6
0	0.30103	0	46	1.04576	7	27.86	0	16	0	TA,PFCL	SF6
0	0.30103	1	47	-0.0791812	20	28.79	0	6	0	TA,PFCL	SF6
0	0.30103	1	65	0.522879	13	24.05	1	3	0		SF6
0	0.30103	1	69	2	12	20.54	1	10	0	TA	SO
0	0.39794	0	58	1.39794	10	24.09	1	7	0	TA	SF6
0	0.39794	0	59	1.69897	11	24.6	1	9	0	TA	SF6
0	0.39794	0	65	2.69897	13	25.35	1	4	0	TA	SF6
0	0.39794	0	77	1.09691	14	22.63	1	30	0	TA	SF6
0	0.39794	1	53	1.30103	11	28.13	1	5	0	TA	SF6
0	0.39794	1	42	1.39794	22	28.20	0	5	0	TA	SF6
0	0.39794	1	47	2.60206	15	27	0	12	0	TA,PFCL	SF6
0	0.522879	1	64	1.09691	15	26.01	1	184	0	TA	Air
0	0.522879	1	59	2.69897	6	25	1	9	0	TA	Air
0	0.522879	0	49	1.09691	18	26	0	7	0	TA	Air
0	0.522879	0	59	1	14	25.07	1	9	0	TA	SF6
0	0.522879	0	44	2	8	26.15	1	8	0	TA	SF6
0	0.522879	0	35	0.823909	9	25.05	1	7	0	TA	SF6
0	0.522879	1	68	0.522879	15	24	1	4	0	TA	SF6
0	0.522879	1	58	1.09691	18	25.44	1	10	0	TA	SF6
0	0.522879	1	72	1.04576	7	23.57	1	5	0	TA	SF6
0	0.522879	0	48	1	12	25.64	0	14	0	TA	SF6
0	0.522879	1	54	0.30103	17	26.84	0	7	0	TA	SF6
0	0.522879	1	57	1.1549	3	25.26	0	18	0	TA	SF6
0	0.522879	1	52	1.30103	12	26	0	57	0	TA,PFCL	SF6
0	0.69897	0	69	1	20	22.27	1	22	0	TA	Air
0	0.69897	0	50	2.69897	13	26.32	1	7	0	TA	SF6
0	0.69897	0	55	1.69897	6	23.83	1	31	0	TA	SF6
0	0.69897	0	67	2	9	25.64	1	10	0	TA	SF6
0	0.69897	1	62	2.60206	10	26.86	1	13	0	TA	SF6
0	0.69897	1	73	2.60206	11	23.5	1	210	0	TA	SF6
0	0.69897	1	66	0.823909	14	24.59	1	14	0	TA	SF6
0	0.69897	1	57	1.52288	17	25.44	1	4	0	TA	SF6
0	0.69897	1	40	2.69897	9	28.10	1	9	0	TA	SF6
0	0.69897	1	62	2.60206	11	28.56	1	3	0	TA	SO
0	0.69897	1	66	2.69897	15	25	0	406	1	PFCL	none
0	0.823909	0	53	2.39794	15	25.62	1	8	0	TA	SF6
0	0.823909	1	81	1.22185	12	23.9	1	15	0	TA	SF6
0	0.823909	1	69	0	15	25.6	1	27	0	TA	SF6
0	0.823909	1	72	1.69897	6	23.5	1	12	0	TA	SF6
0	0.823909	1	67	1.22185	10	23.94	0	33	0	TA	SF6
0	0.823909	0	52	0.823909	13	23	1	9	0		SF6
0	0.823909	0	62	2.69897	9	23.64	1	18	0		SF6
0	0.823909	1	86	2.60206	9	23.01	1	92	0		SF6
0	1	1	64	1	16	24.04	1	16	0	TA	SF6
0	1	1	56	2	3	22.39	1	8	0	TA	SF6
0	1	0	65	2	10	23.41	1	7	0	TA	SO
0	1.09691	0	73	2.30103	12	24.59	1	14	0	TA	SF6
0	1.1549	1	76	1.69897	13	23.05	1	4	0	TA	SF6
1	-0.176091	0	58	2	11	24.81	1	3	0	TA,BBG	Air
1	-0.176091	1	34	0.221849	7	28.62	1	9	0	TA,BBG	SF6
1	-0.0791812	1	67	1.22185	14	24.38	1	10	0	BBG	Air
1	-0.0791812	0	67	2.60206	16	22.84	1	20	0	TA,BBG	Air
1	-0.0791812	1	49	0	13	23.71	1	21	0	TA,BBG	Air
1	-0.0791812	1	57	0.221849	12	25.28	1	23	0	TA	SF6
1	-0.0791812	0	70	1.22185	20	22.95	1	6	0	TA,BBG	SF6
1	-0.0791812	1	53	-0.0791812	14	24.9	1	9	0	TA,BBG	SF6
1	-0.0791812	1	67	1.69897	12	23.85	1	24	0	TA,PFCL	SF6
1	0	1	66	0.30103	13	24.74	1	30	0	TA	Air
1	0	1	61	0.0457575	9	25.15	1	4	0	TA	SF6
1	0	1	51	1.1549	15	25.51	1	7	0	TA,BBG	SF6
1	0.0457575	1	56	1	7	28.87	1	5	0	TA,BBG	Air
1	0.0457575	1	64	1	10	27.88	1	7	0	TA	SF6
1	0.0457575	1	51	0.522879	8	26.63	1	5	0	TA,BBG	SF6
1	0.0457575	1	56	1	12	23.18	1	25	0	TA,ICG	SF6
1	0.0457575	1	55	1.22185	18	26.33	1	9	0	TA,ICG	SF6
1	0.09691	0	76	1.39794	13	21.78	1	8	0	TA,BBG	Air
1	0.09691	1	75	1.69897	13	24.47	1	30	0	TA,BBG	Air
1	0.09691	1	49	0.221849	10	23.64	1	8	0	TA	SF6
1	0.09691	1	64	1.39794	11	26.62	1	2	0	TA	SF6
1	0.09691	1	57	1.22185	13	26	1	65	0	TA	SF6
1	0.09691	0	56	2	14	26.34	1	10	0	TA,BBG	SF6
1	0.09691	1	65	0.221849	10	24.12	1	7	0	TA,BBG	SF6
1	0.09691	1	62	0.221849	13	26.01	1	5	0	TA,BBG	SF6
1	0.09691	1	41	0.69897	15	26.04	1	16	0	TA,BBG	SF6
1	0.09691	1	65	1	15	25.51	1	15	0	TA,BBG	SF6
1	0.09691	1	47	0.39794	15	26.65	1	6	0	TA,ICG	SF6
1	0.154902	1	60	0.69897	14	24.70	1	5	0	TA,BBG	Air
1	0.154902	1	62	0.522879	16	26.27	1	9	0	TA	SF6
1	0.154902	1	57	0.823909	3	24.6	1	63	0	TA,BBG	SF6
1	0.221849	0	70	0.823909	12	24.04	1	58	0	TA,BBG	SF6
1	0.221849	0	61	1.30103	13	22.6	1	20	0	TA,BBG	SF6
1	0.221849	0	44	0.522879	11	27.59	0	0	0	TA,BBG	SF6
1	0.221849	1	46	0.522879	6	24.25	1	36	0	TA,BBG,PFCL	SF6
1	0.221849	1	50	1.30103	15	31.17	1	7	0	TA,ICG	SF6
1	0.221849	1	61	1	13	19	1	5	0	TA	SF6
1	0.30103	0	78	0.69897	14	22.57	1	7	0	TA,BBG	Air
1	0.30103	1	57	2.60206	10	24.17	1	22	0	TA,BBG,PFCL	C3F8
1	0.30103	1	56	0.79588	6	25.48	0	7	0	ICG	SF6
1	0.30103	0	48	1.22185	12	28.41	1	6	0	TA	SF6
1	0.30103	0	71	1.52288	13	24.26	1	21	0	TA,BBG	SF6
1	0.30103	1	61	0.522879	15	25.09	1	64	0	TA,BBG	SF6
1	0.30103	1	58	0.09691	17	27.84	1	8	0	TA,BBG	SF6
1	0.30103	1	80	2.69897	19	25.19	1	8	0	TA,BBG	SF6
1	0.30103	1	67	0.69897	17	21.97	0	30	0	TA,BBG	SF6
1	0.30103	1	63	0.39794	13	26.41	1	6	0	TA,ICG	SF6
1	0.39794	1	56	0.823909	11	24.2	1	22	0	TA,BBG	SF6
1	0.39794	1	67	0.39794	12	24.98	1	20	0	TA,BBG	SF6
1	0.39794	0	61	1.39794	10	23.6	1	7	0	TA,ICG	SF6
1	0.39794	1	63	0.60206	12	25.95	1	5	0	TA,PFCL	SF6
1	0.522879	0	39	0.823909	12	28.5	1	17	0	TA,BBG	SF6
1	0.522879	1	57	0.823909	14	26.85	1	12	0	TA,BBG	SF6
1	0.69897	1	63	0.823909	16	24	1	11	0	TA	SF6
1	0.823909	1	64	0.39794	5	27.69	1	2	0	TA	SF6
1	1	1	69	2	10	24.22	1	9	0	TA,ICG	SF6
1	1.1549	0	64	1.09691	13	25.86	1	6	0	TA,BBG	SF6
